# Supplementary material for: Genetic and Functional Characterization of Congenital HCMV Clinical Strains in Ex Vivo First Trimester Placental Model
Source: Pathogens. 2023 Jul 27;12(8):985. doi: 10.3390/pathogens12080985 (PMC10460061; doi:10.3390/pathogens12080985)
Supplement: Supplementary file 1 [file pathogens-12-00985-s001.zip]

Archive with 1 entries (1 files):
- pathogens-2374632-supplementary.pdf
